# Supplementary material for: Age‐associated microRNA expression in human peripheral blood is associated with all‐cause mortality and age‐related traits
Source: Aging Cell. 2017 Oct 17;17(1):e12687. doi: 10.1111/acel.12687 (PMC5770777; doi:10.1111/acel.12687)
Supplement: Supplementary file 2 — Table S1 Differentially expressed miRNAs in relation to chronological age at Bonferroni. Table S2 Differentially expressed miRNAs in relation to chronological age in the FH. Table S3 Differentially expressed miRNAs in relation to chronological age in the FHS Th. Table S4 miRNA age prediction formula. Table S5 Gene ontology results. Table S6 Coexpressed miRNAs and mRNAs in each GO category. Table S7 Associations of miRNA Δage with prevalent CHD, diabetes, hypertension, and cardiometabolic traits, adjusting for mRNA Δage [file ACEL-17-na-s002.xlsx]

## Sheet: Suppl.Tab1
Supplementary Table 1: Differentially expressed miRNAs in relation to chronological age at Bonferroni-corrected P<3.3x10-4
miRNA	Estimated Beta	Std.error	Tvalue	Pvalue	Partial r-square (Adjusted for sex, four technical covariates and family structure)
miR-99b-5p	0.0725498	0.00187932	38.6042	1.16161e-286	0.146967
miR-130b-5p	0.0599592	0.00177034	33.8688	3.04475e-227	0.114543
miR-505-5p	0.057821	0.0017114	33.7858	3.0356e-226	0.116699
miR-425-3p	0.0785287	0.00246964	31.7977	8.57867e-203	0.0998678
miR-144-5p	0.111133	0.00390602	28.4518	1.54994e-165	0.0948429
miR-182-5p	0.0957104	0.00346372	27.6322	7.28713e-157	0.0753876
miR-1275	0.0841129	0.00313006	26.8726	5.39921e-149	0.0843582
miR-601	0.0894055	0.00336278	26.5868	4.47975e-146	0.0842076
miR-206	0.0725277	0.00280121	25.8916	4.47969e-139	0.0783274
miR-30a-5p	0.0324635	0.00129078	25.1503	9.06719e-132	0.0769669
miR-218-5p	0.0717866	0.00287473	24.9716	4.94252e-130	0.0708742
miR-30d-5p	0.03942	0.0016003	24.6329	9.10193e-127	0.0731947
miR-502-3p	0.0517427	0.00220282	23.4893	5.27691e-116	0.06431
miR-28-3p	-0.0789499	0.00339534	-23.2524	7.95502e-114	0.0593626
miR-197-3p	0.0424841	0.00185037	22.9597	3.69354e-111	0.0610569
miR-320b	0.0355231	0.00155552	22.8368	4.77318e-110	0.0651007
miR-576-3p	0.055288	0.00247845	22.3075	2.57862e-105	0.0597978
miR-181a-5p	0.0592349	0.00293388	20.19	2.60906e-87	0.050575
miR-18a-5p	0.0532873	0.00265631	20.0606	2.93447e-86	0.0514856
miR-223-5p	0.0473158	0.00236401	20.0151	6.85956e-86	0.050087
miR-339-5p	0.0398357	0.00199499	19.9679	1.65086e-85	0.0471653
miR-24-3p	0.0251695	0.0012692	19.831	2.08461e-84	0.0500696
miR-22-3p	-0.0602289	0.00303732	-19.8296	2.1388e-84	0.0460356
miR-345-5p	0.0361616	0.00184567	19.5927	1.66389e-82	0.0477235
miR-302c-3p	0.0789887	0.00403754	19.5636	2.83222e-82	0.0485202
miR-19a-3p	-0.0550011	0.0028126	-19.5553	3.29675e-82	0.0460563
miR-744-5p	0.0477977	0.00245417	19.4761	1.39445e-81	0.047107
miR-376a-3p	0.0679423	0.00349933	19.4158	4.16964e-81	0.047419
miR-642a-5p	0.0340723	0.00175958	19.3639	1.06824e-80	0.0461931
miR-15b-5p	0.0740982	0.00386325	19.1803	2.92683e-79	0.0462792
miR-1254	0.0276816	0.00148427	18.65	3.55903e-75	0.0423247
miR-532-5p	0.0517545	0.00282612	18.3129	1.24751e-72	0.0422866
miR-454-5p	0.0387903	0.00212933	18.2171	6.48824e-72	0.0399337
miR-574-3p	0.0474192	0.00265031	17.892	1.64998e-69	0.0415005
miR-744-3p	0.0302214	0.0016966	17.8129	6.25844e-69	0.0403598
miR-193a-5p	0.0302157	0.00170471	17.7248	2.74878e-68	0.0391
miR-18a-3p	0.0255852	0.00144938	17.6525	9.22353e-68	0.0378191
miR-126-3p	0.0381117	0.00217768	17.5011	1.14546e-66	0.039738
miR-624-5p	0.0597057	0.00341855	17.4652	2.07412e-66	0.0393775
miR-186-5p	-0.0505924	0.00293439	-17.2412	8.26423e-65	0.0376744
miR-151a-5p	-0.0702777	0.00415324	-16.9212	1.48489e-62	0.0318993
miR-7-1-3p	0.0531485	0.00323469	16.4308	3.57838e-59	0.0345979
miR-26b-3p	0.0268611	0.00164193	16.3595	1.09194e-58	0.0338064
miR-93-5p	0.0317338	0.00196719	16.1315	3.7503e-57	0.0338763
miR-1291	0.0366507	0.00233885	15.6704	4.18609e-54	0.0311457
miR-328	0.0286536	0.00183291	15.6329	7.35067e-54	0.0319374
miR-766-3p	0.0214985	0.00137986	15.5803	1.6148e-53	0.0316041
miR-25-3p	0.019989	0.00129268	15.4633	9.2201e-53	0.0314059
miR-451a	0.0280947	0.0018424	15.249	2.17279e-51	0.0309247
miR-16-5p	0.0578089	0.00380332	15.1996	4.47709e-51	0.0302105
miR-543	0.0431627	0.00286568	15.062	3.31704e-50	0.0257216
miR-942	0.0178093	0.00118585	15.0182	6.24628e-50	0.0294422
miR-378a-5p	0.0302559	0.0020764	14.5713	3.65207e-47	0.0278231
miR-106a-5p	0.0339448	0.00233071	14.5642	4.03903e-47	0.0281817
miR-29a-3p	-0.0462825	0.00320827	-14.426	2.7929e-46	0.0268559
miR-140-3p	0.0289686	0.00202345	14.3165	1.27803e-45	0.0265227
miR-409-3p	0.0279951	0.00197065	14.206	5.85805e-45	0.0250192
miR-31-5p	0.0367903	0.00260841	14.1045	2.35318e-44	0.0277109
miR-15b-3p	-0.0470281	0.00340662	-13.8049	1.34931e-42	0.025273
miR-424-3p	0.0259429	0.00188193	13.7852	1.75607e-42	0.0246146
miR-625-3p	0.0448449	0.00330644	13.5629	3.35293e-41	0.02207
miR-532-3p	0.0548055	0.00411211	13.3278	7.22445e-40	0.0232773
let-7g-5p	0.0280471	0.00210838	13.3027	1.00053e-39	0.023705
miR-7-5p	0.0481154	0.00382607	12.5757	9.55803e-36	0.0211498
miR-106b-5p	0.02574	0.00206625	12.4574	4.06078e-35	0.020456
miR-30e-3p	0.0212798	0.00176166	12.0794	3.78405e-33	0.0185357
miR-150-5p	0.0119166	0.000997179	11.9503	1.72883e-32	0.0191821
miR-145-5p	0.0291524	0.00246098	11.8459	5.84679e-32	0.018705
miR-324-5p	0.024901	0.00218261	11.4088	8.57258e-30	0.0171653
miR-181a-2-3p	0.0167646	0.00153823	10.8986	2.31961e-27	0.0159449
miR-1270	0.0244307	0.00225154	10.8507	3.87914e-27	0.0153944
miR-93-3p	0.0148828	0.00137372	10.8339	4.63836e-27	0.0158309
miR-139-5p	0.0184055	0.00170442	10.7987	6.75587e-27	0.0155447
miR-652-3p	0.0303017	0.0028314	10.702	1.88315e-26	0.0154289
miR-331-3p	0.0191289	0.00182111	10.504	1.49709e-25	0.0146611
miR-769-5p	0.0168322	0.00160392	10.4944	1.6533e-25	0.0141241
miR-296-5p	-0.0287823	0.00277394	-10.376	5.60573e-25	0.0140015
miR-500a-5p	-0.0216794	0.00209547	-10.3458	7.63247e-25	0.014328
miR-146a-5p	0.0346323	0.00339106	10.2128	2.95102e-24	0.0139915
miR-151a-3p	-0.0192828	0.00189436	-10.179	4.14949e-24	0.0139795
miR-628-3p	0.0181912	0.00180879	10.0571	1.40793e-23	0.0135973
miR-132-3p	-0.0251569	0.00250225	-10.0537	1.45549e-23	0.0127025
miR-221-3p	0.02084	0.00211408	9.8577	1.00668e-22	0.0128143
miR-363-3p	0.0246747	0.00251382	9.81559	1.51787e-22	0.0128758
miR-25-5p	0.0201975	0.00222107	9.0936	1.34026e-19	0.0111234
miR-629-5p	0.0200903	0.00222995	9.00931	2.86577e-19	0.0106735
miR-27a-3p	-0.020211	0.00227105	-8.89941	7.64151e-19	0.0103144
miR-29b-2-5p	0.0185632	0.00209534	8.85925	1.09044e-18	0.0105272
miR-28-5p	0.0168762	0.00193309	8.73017	3.38435e-18	0.00991742
miR-20a-5p	0.0209326	0.00244636	8.55666	1.51322e-17	0.00989323
miR-342-3p	0.0157117	0.00187911	8.36126	7.89843e-17	0.00946351
miR-27b-3p	-0.0195722	0.00236924	-8.26097	1.81875e-16	0.00839226
miR-184	0.0238849	0.00289651	8.24609	2.05672e-16	0.00912276
miR-20b-5p	0.0155701	0.00188892	8.24285	2.11253e-16	0.00973129
miR-146b-5p	0.0164491	0.00200995	8.18384	3.4322e-16	0.00899524
miR-660-5p	0.015188	0.0018917	8.02878	1.20937e-15	0.00858689
miR-340-3p	0.0127963	0.00163785	7.81288	6.72468e-15	0.00822014
miR-320a	0.0135336	0.00178247	7.5926	3.69901e-14	0.00766
miR-185-5p	-0.013378	0.00184597	-7.24711	4.88624e-13	0.00636603
miR-374b-5p	-0.0242796	0.00335072	-7.24607	4.92362e-13	0.00629149
miR-1180	0.0108065	0.00151541	7.13106	1.13347e-12	0.00619617
miR-589-3p	-0.0188196	0.00265757	-7.08152	1.61692e-12	0.00652535
miR-324-3p	0.0120222	0.00172701	6.96126	3.79361e-12	0.00613597
miR-664-3p	-0.0178973	0.00260961	-6.85822	7.79066e-12	0.00620291
miR-152	0.0157805	0.00232362	6.79131	1.23644e-11	0.00610271
miR-339-3p	0.0122522	0.00189862	6.45324	1.19496e-10	0.00529478
miR-22-5p	0.0098625	0.00160278	6.15335	8.15847e-10	0.00512546
miR-598	0.0131753	0.00217914	6.04609	1.5883e-09	0.00500353
miR-146b-3p	-0.0121322	0.00208811	-5.81015	6.61574e-09	0.00468923
miR-484	0.00782494	0.00137055	5.70933	1.1976e-08	0.00443252
miR-1271-5p	0.0116155	0.00209198	5.55238	2.9589e-08	0.0042029
miR-125a-5p	-0.0124469	0.00224269	-5.54996	2.99999e-08	0.00402731
miR-629-3p	-0.0144254	0.0026011	-5.54591	3.06987e-08	0.00415444
miR-1255b-5p	0.0100691	0.00196968	5.11203	3.30217e-07	0.00343411
miR-193b-3p	0.0127012	0.00255607	4.96905	6.94555e-07	0.0033634
miR-625-5p	-0.0104117	0.00209774	-4.9633	7.15326e-07	0.00289509
miR-130a-3p	0.0162557	0.00330593	4.91712	9.05468e-07	0.00267912
let-7e-5p	0.0152386	0.00316862	4.80924	1.55811e-06	0.00321745
miR-142-3p	0.0134159	0.00278996	4.80863	1.56284e-06	0.00314473
miR-125b-5p	0.0120412	0.00254789	4.72597	2.351e-06	0.0030607
miR-92a-3p	0.004308	0.000937124	4.59705	4.38744e-06	0.00284637
miR-1260a	-0.0103201	0.00230834	-4.4708	7.95965e-06	0.00266568
miR-671-3p	-0.00639349	0.00150096	-4.25961	2.08424e-05	0.0024729
miR-148b-5p	0.0122257	0.00309611	3.94871	7.9618e-05	0.00209016
miR-375	0.00867533	0.00224352	3.86684	0.000111612	0.00184599
let-7b-5p	0.0145776	0.00380853	3.82761	0.000130922	0.00193224
miR-103a-3p	-0.0100679	0.00277203	-3.63195	0.000284016	0.00169153

## Sheet: Suppl.Tab2
Supplementary Table 2: Differentially expressed miRNAs in relation to chronological age in the FHS Offspring cohort at Bonferroni-corrected P<3.3x10-4
miRNA	Estimated Beta	Std.error	Tvalue	Pvalue
miR_192_5p	-0.00930938	0.00400238	-2.32596	0.0201085
miR_30a_5p	0.00650423	0.00243565	2.67042	0.00762976
miR_24_3p	0.00484837	0.00219761	2.2062	0.0274702
miR_126_3p	0.0312203	0.00411561	7.58582	4.79356e-14
miR_25_3p	0.00489836	0.0021315	2.29808	0.0216481
miR_92a_3p	0.000809318	0.00163949	0.493639	0.621609
miR_30e_3p	-0.00545259	0.00297141	-1.83502	0.0666343
miR_150_5p	0.00270545	0.00210531	1.28506	0.198903
miR_320b	0.00897996	0.00277036	3.24144	0.00120653
miR_30d_5p	0.00687891	0.00273505	2.51509	0.0119689
miR_342_3p	0.005265	0.00383591	1.37256	0.170026
miR_574_3p	0.0182303	0.00691689	2.63562	0.00845566
miR_484	-0.00447548	0.00323448	-1.38368	0.166593
miR_197_3p	-0.00854071	0.0031046	-2.75099	0.00598886
miR_328	0.000552055	0.00348848	0.158251	0.874273
miR_106b_5p	0.0233145	0.00420488	5.54462	3.2889e-08
miR_222_3p	0.00470524	0.00524974	0.896279	0.370199
miR_140_3p	0.000581516	0.00403916	0.143969	0.885537
miR_409_3p	0.014088	0.00378005	3.72694	0.000198568
miR_942	0.00358506	0.00223285	1.6056	0.108501
miR_451a	0.0050245	0.0049032	1.02474	0.305596
miR_139_5p	0.00985908	0.00302241	3.26199	0.00112276
miR_93_3p	-0.00143273	0.00221635	-0.646434	0.518064
miR_185_5p	-0.00493237	0.00310757	-1.58721	0.112604
let_7g_5p	0.0206269	0.00334833	6.16035	8.56544e-10
miR_206	0.000548903	0.00526266	0.104302	0.916939
miR_125b_5p	0.00243791	0.0042582	0.572521	0.567026
miR_191_5p	-0.00143694	0.00467105	-0.307626	0.758395
miR_145_5p	-0.00138705	0.00471151	-0.294397	0.768482
miR_146b_5p	0.0127313	0.00374805	3.39679	0.000693606
miR_339_5p	-0.00553922	0.00441346	-1.25508	0.209581
miR_766_3p	0.00685618	0.0021071	3.25384	0.00115531
miR_19b_3p	0.00112516	0.00495362	0.227138	0.820337
miR_331_3p	-0.00201793	0.00428183	-0.471278	0.637488
miR_93_5p	0.0259033	0.00426219	6.07746	1.42869e-09
miR_223_3p	-0.00580247	0.00509831	-1.13812	0.255192
miR_125a_5p	-0.00375172	0.00397357	-0.944168	0.345184
miR_30b_5p	-0.00147602	0.00560456	-0.26336	0.792297
miR_20b_5p	0.030297	0.00333359	9.0884	2.13556e-19
miR_601	0.00742599	0.00531246	1.39784	0.162297
miR_664_3p	0.00225479	0.0030562	0.737775	0.460727
miR_320a	0.00241632	0.0037224	0.649129	0.516321
miR_339_3p	-0.00473229	0.00391687	-1.20818	0.227104
miR_29c_3p	0.00673826	0.00534306	1.26112	0.207395
miR_660_5p	0.00573396	0.00384639	1.49074	0.13617
miR_374a_5p	0.034865	0.00570121	6.11536	1.13158e-09
miR_378a_5p	-0.00271553	0.00242451	-1.12003	0.262819
miR_106a_5p	0.0393707	0.00422994	9.30761	2.98986e-20
miR_99b_5p	0.00698094	0.00303649	2.29902	0.0215946
miR_146a_5p	0.0091866	0.00742697	1.23693	0.216243
miR_625_3p	0.00175294	0.00507096	0.345683	0.729613
miR_671_3p	-0.00649053	0.00253809	-2.55725	0.0106149
miR_16_5p	0.0308009	0.00784857	3.9244	8.954e-05
miR_218_5p	-0.002056	0.00547922	-0.375236	0.70752
miR_18a_3p	-0.00622352	0.00259202	-2.40103	0.0164295
miR_27b_3p	0.0153844	0.00378097	4.0689	4.88548e-05
miR_133a	0.00377352	0.00577701	0.653196	0.513697
miR_183_3p	0.011514	0.00348467	3.3042	0.000967344
miR_193b_3p	0.00593916	0.00409119	1.4517	0.146725
miR_345_5p	-0.0113135	0.0032682	-3.46169	0.000546749
miR_324_3p	0.00602341	0.00371048	1.62335	0.104654
miR_186_5p_a1	-0.0132425	0.00474378	-2.79155	0.00528961
miR_17_5p	0.0398579	0.00536792	7.4252	1.58585e-13
miR_26a_5p	0.00879514	0.00464206	1.89466	0.0582647
miR_20a_5p	0.0329225	0.00356297	9.24017	5.49951e-20
miR_1254	0.00261952	0.00253952	1.0315	0.302416
miR_184	-0.00202499	0.00472412	-0.428649	0.668219
miR_624_5p	0.0177489	0.00541438	3.2781	0.00106091
miR_1260a	-0.00160843	0.00358524	-0.448626	0.653744
miR_142_3p	-0.000821667	0.00508121	-0.161707	0.871551
miR_151a_3p	-0.0127012	0.00336653	-3.77277	0.000165591
miR_642a_5p	-0.00777607	0.0033485	-2.32226	0.0203074
miR_744_3p	0.00326772	0.00295876	1.10442	0.269527
miR_628_3p	0.0156189	0.00337936	4.62185	4.0172e-06
miR_340_3p	0.0038053	0.00334172	1.13872	0.254939
miR_1180	-0.00917476	0.00255911	-3.58514	0.000344026
miR_193a_5p	-0.00423563	0.00305077	-1.38838	0.165157
miR_744_5p	-0.00409398	0.00605888	-0.675699	0.499301
miR_425_3p	-0.00486208	0.00418607	-1.16149	0.245565
miR_181a_2_3p	-0.0006045	0.00283899	-0.212928	0.831402
miR_363_3p	0.0190733	0.00472939	4.03293	5.69117e-05
miR_130b_5p	-4.6823e-05	0.00295277	-0.0158573	0.98735
miR_28_5p	0.0062931	0.00277554	2.26735	0.0234631
miR_210	-0.00977394	0.0048917	-1.99807	0.0458287
miR_324_5p	-0.0033337	0.00444998	-0.74915	0.453844
miR_18a_5p_a1	0.0391243	0.00505127	7.74542	1.42641e-14
miR_454_5p	-0.000436516	0.0035164	-0.124137	0.901218
miR_26b_3p	-0.00106517	0.0028547	-0.37313	0.709087
miR_221_3p	0.0126746	0.00394541	3.21249	0.00133436
miR_500a_5p	-0.0031644	0.00375993	-0.841611	0.400095
miR_7_1_3p	0.00748231	0.00578472	1.29346	0.195984
miR_769_5p	-0.00722666	0.00291101	-2.48253	0.0131174
miR_130a_3p	0.0310666	0.00571309	5.43779	5.97477e-08
miR_505_5p	0.00830862	0.00308397	2.69413	0.00710935
miR_502_3p	0.00251754	0.00498277	0.505249	0.613433
let_7e_5p	0.023351	0.00459731	5.07927	4.09849e-07
miR_103a_3p	0.00696692	0.00396769	1.75591	0.0792388
miR_148b_5p	-0.000961649	0.00363816	-0.264323	0.791555
miR_127_3p	0.00787999	0.0047253	1.66761	0.0955306
miR_532_3p	-0.00432363	0.0108151	-0.399777	0.689359
miR_25_5p	0.00449206	0.00347638	1.29217	0.196432
miR_27a_3p	-0.00258725	0.00348055	-0.743345	0.45735
miR_1271_5p_b1	0.00363428	0.00381	0.953879	0.340247
miR_152	-0.00182098	0.00416169	-0.437557	0.661749
miR_629_3p	-0.0025701	0.0037836	-0.679275	0.497033
miR_22_5p	0.00392483	0.0029088	1.3493	0.177376
miR_1275	0.0350744	0.00436017	8.04427	1.38537e-15
miR_1255b_5p	0.0157005	0.00376831	4.16647	3.20976e-05
miR_132_3p	9.5856e-05	0.00356252	0.0269068	0.978536
miR_15b_3p	-0.0070561	0.003032	-2.32721	0.020042
miR_106b_3p	0.0137679	0.0037127	3.70832	0.000213658
miR_144_5p	0.0625418	0.00703628	8.88847	1.23637e-18
miR_29c_5p	-0.0174149	0.00351755	-4.95084	7.93448e-07
miR_424_3p	0.0156615	0.0035948	4.3567	1.37936e-05
miR_652_3p	0.0123357	0.00683822	1.80394	0.071374
miR_1291_b1	-0.00347348	0.00473021	-0.734318	0.462831
miR_625_5p	-0.00641833	0.0035261	-1.82024	0.0688551
miR_374b_5p	0.0182422	0.00490627	3.71815	0.000205565
miR_7_5p	0.00580786	0.00506259	1.14721	0.251416
miR_589_3p	-0.00315992	0.00331255	-0.953924	0.340224
miR_532_5p	0.00920363	0.00699085	1.31653	0.188131
miR_296_5p	-0.00437338	0.00380303	-1.14997	0.250277
miR_576_3p	0.00133623	0.00455119	0.2936	0.76909
miR_29b_2_5p	0.01712	0.00353795	4.83897	1.39308e-06
miR_302c_3p	-9.15151e-05	0.00719401	-0.012721	0.989851
miR_146b_3p	-1.67782e-05	0.00341868	-0.00490779	0.996085
miR_31_5p	0.0541662	0.00459491	11.7883	3.58833e-31
miR_15b_5p	0.00618114	0.00537451	1.15008	0.250231
miR_19a_3p	0.0015457	0.00471836	0.327593	0.74325
miR_376a_3p	0.0140608	0.00802035	1.75314	0.0797133
miR_375	0.0151641	0.00381297	3.97698	7.19873e-05
miR_181a_5p	0.00241972	0.00509258	0.475145	0.634729
miR_616_5p	-0.000290077	0.00339415	-0.0854639	0.9319
miR_223_5p	0.0199643	0.00444425	4.49216	7.40512e-06
miR_130b_3p	0.00792012	0.0044214	1.79132	0.0733762
miR_28_3p	-0.00981497	0.00411508	-2.38512	0.0171554
miR_29a_3p	-0.00986286	0.00657153	-1.50085	0.133535
miR_454_3p	0.0328504	0.00792638	4.14443	3.53191e-05
miR_22_3p	-0.00951696	0.00438538	-2.17016	0.0300985
miR_1270	0.0123793	0.00432602	2.86158	0.00425401
miR_26b_5p	0.0378855	0.00550149	6.88641	7.38602e-12
miR_1285_3p	0.000650546	0.00395416	0.164522	0.869335
miR_629_5p	-0.00289975	0.00478713	-0.605738	0.544749
let_7c	0.00680805	0.00751669	0.905725	0.365178
let_7b_5p	-0.00110482	0.00700229	-0.157779	0.874645
miR_151a_5p	0.00245018	0.00248115	0.987515	0.323496
miR_598	0.0105733	0.00415747	2.5432	0.0110504
miR_668	0.037167	0.00669933	5.54787	3.22923e-08
miR_182_5p	-0.0100912	0.00539387	-1.87086	0.0614936
miR_543	0.0123893	0.00484589	2.55666	0.0106331

## Sheet: Suppl.Tab3
Supplementary Table 3: Differentially expressed miRNAs in relation to chronological age in the FHS Third Generiation cohort at Bonferroni-corrected P<3.3x10-4
miRNA	Estimated Beta	Std.error	Tvalue	Pvalue
miR_192_5p	0.0103423	0.00364266	2.8392	0.00455448
miR_30a_5p	0.00515961	0.00146122	3.53102	0.000420481
miR_24_3p	0.00779651	0.00168097	4.63811	3.67357e-06
miR_126_3p	0.0295831	0.00340159	8.69685	5.64396e-18
miR_25_3p	0.00467007	0.00153721	3.03802	0.00240284
miR_92a_3p	0.00211656	0.00147226	1.43762	0.150651
miR_30e_3p	0.00261304	0.00289099	0.903856	0.366148
miR_150_5p	0.00297411	0.00136199	2.18365	0.0290689
miR_320b	0.00623871	0.00225281	2.76931	0.00565372
miR_30d_5p	0.00425497	0.00213628	1.99177	0.0464914
miR_342_3p	0.0188352	0.0027307	6.89757	6.48315e-12
miR_574_3p	0.00582437	0.00238053	2.44667	0.0144781
miR_484	0.00304363	0.00181293	1.67885	0.0932905
miR_197_3p	0.00426157	0.00252484	1.68786	0.091547
miR_328	0.00392314	0.00212026	1.85031	0.0643717
miR_106b_5p	0.00954325	0.00272535	3.50167	0.000469419
miR_222_3p	0.0245922	0.00375262	6.55334	6.64629e-11
miR_140_3p	0.0126743	0.0024722	5.12673	3.14413e-07
miR_409_3p	0.00790393	0.00351333	2.2497	0.0245436
miR_942	0.00338213	0.00149582	2.26105	0.0238306
miR_451a	0.00298266	0.00107124	2.78429	0.00539972
miR_139_5p	0.0110487	0.00286515	3.85625	0.00011767
miR_93_3p	-0.00235178	0.00224381	-1.04812	0.294673
miR_185_5p	0.0101459	0.00282213	3.59513	0.000329701
let_7g_5p	0.0203437	0.00374709	5.42922	6.13344e-08
miR_206	0.00263591	0.00257371	1.02417	0.305843
miR_125b_5p	0.000410323	0.00437329	0.0938248	0.925255
miR_191_5p	0.0021057	0.00153225	1.37426	0.16947
miR_145_5p	0.0146761	0.00262845	5.58353	2.57747e-08
miR_146b_5p	0.0197099	0.00283642	6.94887	4.53983e-12
miR_339_5p	0.00234288	0.0023095	1.01446	0.310451
miR_766_3p	-0.00140418	0.00232911	-0.602885	0.546633
miR_19b_3p	0.00332078	0.001844	1.80086	0.0718302
miR_331_3p	0.00608782	0.0020768	2.93135	0.00340158
miR_93_5p	0.0214599	0.00266808	8.04319	1.26797e-15
miR_223_3p	0.000885379	0.00164096	0.539548	0.589551
miR_125a_5p	0.00310374	0.00374075	0.829709	0.406773
miR_30b_5p	0.00337005	0.0013003	2.59174	0.00959758
miR_20b_5p	0.0237767	0.00304097	7.8188	7.43108e-15
miR_601	-0.00719549	0.00386441	-1.86199	0.0627066
miR_664_3p	0.00603835	0.00506009	1.19333	0.23284
miR_320a	0.00697259	0.00269265	2.58949	0.00966048
miR_339_3p	0.00926714	0.00286616	3.23329	0.0012376
miR_29c_3p	0.0083042	0.00397832	2.08736	0.0369434
miR_660_5p	0.0114307	0.00280475	4.07546	4.71711e-05
miR_374a_5p	0.0293738	0.00514229	5.7122	1.22972e-08
miR_378a_5p	0.00348267	0.0035421	0.98322	0.325582
miR_106a_5p	0.0283075	0.00369044	7.67048	2.33125e-14
miR_99b_5p	0.0069958	0.0020863	3.35321	0.000809183
miR_146a_5p	0.0122215	0.00306714	3.98465	6.92618e-05
miR_625_3p	-0.00615024	0.00590623	-1.04131	0.297818
miR_671_3p	0.0047667	0.00260093	1.83269	0.066952
miR_16_5p	0.0259228	0.00365742	7.08773	1.7092e-12
miR_218_5p	0.0167503	0.00377944	4.43194	9.68916e-06
miR_18a_3p	0.00391829	0.0020732	1.88997	0.0588623
miR_27b_3p	0.0117512	0.00326285	3.60151	0.000321748
miR_133a	-0.00187424	0.00541022	-0.346427	0.729047
miR_183_3p	0.00538914	0.00432623	1.24569	0.21298
miR_193b_3p	0.0297621	0.00432654	6.87897	7.37286e-12
miR_345_5p	0.0180303	0.00290368	6.20946	6.08569e-10
miR_324_3p	0.0159694	0.0023543	6.7831	1.42314e-11
miR_186_5p_a1	0.0107195	0.00440303	2.43457	0.01497
miR_17_5p	0.0348137	0.00398377	8.73888	3.93146e-18
miR_26a_5p	0.0198765	0.00402465	4.93868	8.31619e-07
miR_20a_5p	0.028698	0.00398774	7.19657	7.8491e-13
miR_1254	0.000412945	0.00242377	0.170373	0.864729
miR_184	0.0202337	0.00460595	4.39295	1.15876e-05
miR_624_5p	-0.00312668	0.005168	-0.605008	0.545222
miR_1260a	0.00347378	0.00397328	0.874284	0.382037
miR_142_3p	0.0107122	0.00471384	2.27249	0.0231304
miR_151a_3p	0.00237134	0.00288973	0.820611	0.411936
miR_642a_5p	-0.000831199	0.00245195	-0.338995	0.734638
miR_744_3p	0.00317463	0.00258738	1.22697	0.219934
miR_628_3p	0.0141008	0.00307886	4.57987	4.85101e-06
miR_340_3p	0.00152661	0.00220255	0.693109	0.488297
miR_1180	0.00379237	0.00246834	1.53641	0.124549
miR_193a_5p	0.0105954	0.00249498	4.24667	2.23869e-05
miR_744_5p	0.0105177	0.00222756	4.72162	2.45211e-06
miR_425_3p	0.00567624	0.00300641	1.88804	0.0591209
miR_181a_2_3p	0.000936692	0.0021633	0.432992	0.665053
miR_363_3p	0.0266096	0.00369459	7.20232	7.53085e-13
miR_130b_5p	0.00484944	0.00247542	1.95904	0.0502051
miR_28_5p	0.0104803	0.00271638	3.8582	0.00011674
miR_210	0.0165697	0.00436033	3.8001	0.000147648
miR_324_5p	0.0127922	0.00292194	4.37798	1.24069e-05
miR_18a_5p_a1	0.0280698	0.00396162	7.08544	1.73724e-12
miR_454_5p	0.00435007	0.00354791	1.22609	0.220264
miR_26b_3p	0.00153396	0.00268454	0.571405	0.56777
miR_221_3p	0.0126416	0.00288054	4.38863	1.18187e-05
miR_500a_5p	0.0084726	0.00345747	2.45052	0.0143243
miR_7_1_3p	0.00155266	0.00448527	0.346168	0.729242
miR_769_5p	0.00614805	0.00267002	2.30263	0.0213712
miR_130a_3p	0.0175542	0.00356093	4.92968	8.70551e-07
miR_505_5p	0.00900173	0.00233795	3.85027	0.000120569
miR_502_3p	0.0122827	0.00262159	4.6852	2.92723e-06
let_7e_5p	0.027167	0.0052057	5.2187	1.93047e-07
miR_103a_3p	0.0117387	0.00493082	2.38068	0.0173456
miR_148b_5p	0.0055682	0.0054485	1.02197	0.306881
miR_127_3p	0.0128832	0.00459682	2.80263	0.00510286
miR_532_3p	0.00672698	0.00187446	3.58875	0.000337828
miR_25_5p	-0.00614099	0.00391625	-1.56808	0.116973
miR_27a_3p	0.015294	0.00374282	4.08622	4.50487e-05
miR_1271_5p_b1	0.00863402	0.00346222	2.49378	0.0126949
miR_152	0.00739746	0.00376957	1.96241	0.0498109
miR_629_3p	-0.0043262	0.0047167	-0.91721	0.35911
miR_22_5p	0.00857678	0.00255469	3.35727	0.00079742
miR_1275	0.0172937	0.00528461	3.27246	0.00107881
miR_1255b_5p	0.00583568	0.00309476	1.88566	0.0594415
miR_132_3p	0.010768	0.0044951	2.39549	0.016662
miR_15b_3p	-0.00966741	0.00577555	-1.67385	0.0942691
miR_106b_3p	0.00843583	0.00597287	1.41236	0.157953
miR_144_5p	0.0425662	0.00627135	6.78741	1.38197e-11
miR_29c_5p	-0.0125494	0.00328708	-3.81779	0.000137502
miR_424_3p	0.0103635	0.0032206	3.21788	0.00130579
miR_652_3p	0.0145396	0.00265382	5.47875	4.65486e-08
miR_1291_b1	0.00667459	0.00360133	1.85337	0.0639319
miR_625_5p	0.00452061	0.00388872	1.1625	0.245131
miR_374b_5p	0.0294525	0.00566665	5.19752	2.1615e-07
miR_7_5p	0.0122797	0.00717563	1.7113	0.087134
miR_589_3p	-0.00771612	0.0052236	-1.47717	0.139741
miR_532_5p	0.0142546	0.0025569	5.57496	2.70617e-08
miR_296_5p	0.012754	0.00463951	2.749	0.00601514
miR_576_3p	0.0130236	0.00384356	3.38843	0.000712434
miR_29b_2_5p	0.00477622	0.00365881	1.3054	0.191861
miR_302c_3p	0.00655523	0.00394251	1.6627	0.0964815
miR_146b_3p	0.0110658	0.00353663	3.12892	0.00177213
miR_31_5p	0.048718	0.00438136	11.1194	3.76865e-28
miR_15b_5p	0.016895	0.00216973	7.78671	9.53351e-15
miR_19a_3p	0.0124057	0.0041594	2.98256	0.00288257
miR_376a_3p	0.0236398	0.00421449	5.60917	2.22686e-08
miR_375	0.0226507	0.00394225	5.74562	1.01211e-08
miR_181a_5p	0.00853271	0.00376161	2.26836	0.023381
miR_616_5p	-0.000408059	0.00352376	-0.115802	0.907817
miR_223_5p	0.0146634	0.00380272	3.85603	0.000117779
miR_130b_3p	0.0156668	0.004309	3.63582	0.000281967
miR_28_3p	0.0296285	0.00558018	5.30959	1.18272e-07
miR_29a_3p	0.0193958	0.00417257	4.64842	3.49606e-06
miR_454_3p	0.0477609	0.0063463	7.52578	6.97421e-14
miR_22_3p	0.0123237	0.00503345	2.44836	0.0144102
miR_1270	0.0144064	0.0040875	3.52451	0.0004309
miR_26b_5p	0.044419	0.00764166	5.81274	6.82343e-09
miR_1285_3p	0.00183903	0.00369768	0.497347	0.618982
miR_629_5p	0.0146205	0.00307778	4.75034	2.13064e-06
let_7c	0.00898147	0.00374367	2.39911	0.0164985
let_7b_5p	0.0121355	0.00563158	2.15491	0.0312523
miR_151a_5p	0.00246578	0.00713242	0.345714	0.729583
miR_598	0.0170355	0.00368332	4.62503	3.91145e-06
miR_668	0.0208009	0.00696424	2.98682	0.00284285
miR_182_5p	0.00708991	0.00491628	1.44213	0.149375
miR_543	0.0176616	0.00530016	3.33227	0.000872329

## Sheet: Suppl.Tab4
Supplementary Table 4: miRNA age prediction formula
miRNA	coefficient
Intercept	55.1059
miR-185-5p	-1.49549
miR-671-3p	-1.19283
miR-29c-5p	-0.817083
miR-125a-5p	-0.804643
miR-92a-3p	-0.771702
miR-629-3p	-0.59535
miR-29c-3p	-0.454765
miR-29b-2-5p	-0.392735
miR-181a-2-3p	-0.379443
miR-642a-5p	-0.369926
miR-625-5p	-0.360449
miR-22-3p	-0.313559
miR-146b-3p	-0.279127
miR-1180	-0.22591
miR-103a-3p	-0.209368
miR-25-5p	-0.156133
miR-223-3p	-0.15489
miR-26b-5p	-0.126605
miR-132-3p	-0.119808
miR-664-3p	-0.110995
let-7c	-0.101621
miR-15b-3p	-0.0926903
miR-27b-3p	-0.0923991
miR-589-3p	-0.0534123
miR-27a-3p	-0.034424
miR-30e-3p	-0.0317831
miR-1291	-0.0209195
miR-133a	-0.0201173
miR-151a-5p	-0.0179596
miR-29a-3p	-0.0165099
miR-20a-5p	0.00554501
miR-218-5p	0.013254
miR-1260a	0.0134434
miR-502-3p	0.0134991
miR-191-5p	0.0153799
miR-130a-3p	0.0166937
miR-30b-5p	0.0198821
miR-339-5p	0.0209256
let-7e-5p	0.0391201
miR-374a-5p	0.0521906
miR-409-3p	0.0523241
miR-376a-3p	0.0549196
miR-1270	0.0575187
miR-106b-5p	0.0600528
miR-15b-5p	0.0651239
miR-625-3p	0.0661186
miR-142-3p	0.067357
miR-601	0.0708742
miR-744-3p	0.0852209
let-7b-5p	0.08896
miR-576-3p	0.099797
miR-543	0.100494
miR-324-5p	0.105972
miR-375	0.115397
miR-146b-5p	0.120519
miR-660-5p	0.130912
miR-484	0.146358
miR-574-3p	0.152588
miR-652-3p	0.154337
miR-363-3p	0.154717
miR-181a-5p	0.179723
miR-144-5p	0.181218
miR-1275	0.223468
miR-93-5p	0.302933
miR-328	0.323397
miR-1254	0.325835
miR-18a-5p	0.365865
miR-30a-5p	0.369105
miR-139-5p	0.381213
miR-193b-3p	0.386726
miR-766-3p	0.388476
miR-324-3p	0.407264
miR-345-5p	0.41697
miR-425-3p	0.475087
miR-505-5p	0.486598
miR-26b-3p	0.589486
miR-106a-5p	0.63202
miR-130b-5p	0.763005
miR-31-5p	0.834908
miR-99b-5p	1.02068

## Sheet: Suppl.Tab5
Supplementary Table 5: Gene ontology results
GO Terms	NO. of genes Overlap	Fold Change	P Value	FDR Q-value*
Translation	31	2.9	3.32e-07	0.00082
Immune response	48	2.2	9.38e-07	0.0012
Translational elongation	15	4.6	4.2e-06	0.0034
Lymphocyte activation	21	3.3	6.75e-06	0.0041
RNA processing	38	2.2	1.67e-05	0.0082
Cell activation	25	2.7	1.98e-05	0.0081
Leukocyte activation	22	2.8	3.77e-05	0.01
T cell activation	15	3.7	5.42e-05	0.02
Lymphocyte differentiation	13	3.9	0.000116	0.03
Ribosome biogenesis	14	3.6	0.000153	0.04
*We used the Benjamini-Hochberg method to calculate FDR and we applied a significant threshold of FDR Q-value<0.05.

## Sheet: Suppl.Tab6
Supplementary Table 6: Coexpressed miRNAs and mRNAs in each GO category
GO.Term	miRNA	Coexpressed/Predicted Target mRNA
cell activation	miR_144_5p	ADAM17
cell activation	miR_20b_5p	ADAM17
cell activation	miR_642a_5p	BCL11A
cell activation	miR_28_3p	CD28
cell activation	miR_1275	CD28
cell activation	miR_193b_3p	CD28
cell activation	miR_642a_5p	CD3D
cell activation	miR_1180	CD3E
cell activation	miR_505_5p	CD3E
cell activation	miR_92a_3p	CD79A
cell activation	miR_93_5p	CD79A
cell activation	miR_193b_3p	DPP4
cell activation	miR_31_5p	DPP4
cell activation	miR_22_5p	ELF4
cell activation	miR_505_5p	ENTPD1
cell activation	miR_642a_5p	EOMES
cell activation	miR_193b_3p	F2R
cell activation	miR_31_5p	F2R
cell activation	miR_146b_5p	F2R
cell activation	miR_31_5p	FLT3LG
cell activation	miR_193b_3p	FLT3LG
cell activation	miR_31_5p	GIMAP5
cell activation	let_7b_5p	IRF1
cell activation	miR_320b	IRF1
cell activation	miR_642a_5p	ITGAL
cell activation	miR_574_3p	ITGAL
cell activation	miR_193b_3p	KIF13B
cell activation	miR_29b_2_5p	KLF6
cell activation	miR_302c_3p	KLF6
cell activation	miR_221_3p	LAT
cell activation	miR_146b_3p	LTB
cell activation	miR_331_3p	MS4A1
cell activation	miR_1270	P2RX7
cell activation	miR_1180	P2RX7
cell activation	miR_744_3p	RAB27A
cell activation	miR_181a_2_3p	RAB27A
cell activation	miR_454_5p	RAB27A
cell activation	miR_140_3p	RPL22
cell activation	miR_146b_5p	RPL22
cell activation	miR_93_3p	RPL22
cell activation	let_7g_5p	RPL22
cell activation	miR_142_3p	RPL22
cell activation	miR_24_3p	RPL22
cell activation	miR_150_5p	RPL22
cell activation	miR_193b_3p	SLAMF7
cell activation	miR_642a_5p	SLAMF7
cell activation	miR_342_3p	TCF3
cell activation	miR_223_5p	TCF3
immune response	miR_144_5p	ADAM17
immune response	miR_20b_5p	ADAM17
immune response	miR_328	AKIRIN2
immune response	miR_628_3p	AKIRIN2
immune response	miR_30a_5p	AKIRIN2
immune response	miR_193b_3p	APOBEC3G
immune response	miR_625_3p	BPI
immune response	miR_664_3p	BPI
immune response	miR_139_5p	CCL5
immune response	miR_24_3p	CCL5
immune response	miR_193b_3p	CCR7
immune response	miR_744_3p	CD27
immune response	miR_31_5p	CD27
immune response	miR_28_3p	CD28
immune response	miR_1275	CD28
immune response	miR_193b_3p	CD28
immune response	miR_92a_3p	CD79A
immune response	miR_93_5p	CD79A
immune response	miR_1260a	CD97
immune response	miR_26b_3p	CD97
immune response	miR_146b_3p	CFH
immune response	miR_30a_5p	CLEC4E
immune response	miR_532_3p	CLEC4E
immune response	miR_145_5p	CLEC4E
immune response	miR_451a	CLEC4E
immune response	miR_642a_5p	CR2
immune response	miR_31_5p	CST7
immune response	miR_193b_3p	CST7
immune response	miR_642a_5p	CTSC
immune response	miR_193b_3p	CTSW
immune response	miR_625_5p	CXCL16
immune response	miR_151a_3p	CXCL16
immune response	miR_181a_2_3p	CXCL16
immune response	miR_339_3p	CXCL16
immune response	miR_144_5p	CYBB
immune response	miR_29b_2_5p	CYBB
immune response	miR_1270	CYBB
immune response	miR_505_5p	CYBB
immune response	miR_642a_5p	EOMES
immune response	miR_628_3p	ETS1
immune response	miR_146b_3p	ETS1
immune response	miR_193b_3p	ETS1
immune response	miR_31_5p	ETS1
immune response	miR_25_3p	FAIM3
immune response	miR_942	FAIM3
immune response	miR_320a	FAIM3
immune response	miR_532_3p	FAIM3
immune response	miR_24_3p	FAIM3
immune response	miR_92a_3p	FAIM3
immune response	miR_93_5p	FAIM3
immune response	miR_193b_3p	FAIM3
immune response	miR_31_5p	FASLG
immune response	miR_642a_5p	GZMA
immune response	miR_31_5p	GZMA
immune response	miR_628_3p	HLA-B
immune response	miR_1260a	HLA-E
immune response	miR_193b_3p	ICOS
immune response	miR_146b_3p	ICOS
immune response	miR_31_5p	ICOS
immune response	miR_642a_5p	IFNG
immune response	miR_197_3p	IL1R2
immune response	miR_22_5p	ILF2
immune response	miR_1255b_5p	ILF2
immune response	miR_31_5p	INPP5D
immune response	miR_22_3p	INPP5D
immune response	miR_642a_5p	ITGAL
immune response	miR_574_3p	ITGAL
immune response	miR_31_5p	KYNU
immune response	miR_221_3p	LAT
immune response	miR_93_5p	LILRB1
immune response	miR_146b_3p	LTB
immune response	miR_150_5p	MIF
immune response	miR_331_3p	MS4A1
immune response	miR_744_3p	RAB27A
immune response	miR_181a_2_3p	RAB27A
immune response	miR_454_5p	RAB27A
immune response	miR_193b_3p	SLAMF7
immune response	miR_642a_5p	SLAMF7
immune response	miR_181a_2_3p	SPON2
immune response	miR_1260a	TAP1
immune response	miR_31_5p	TCF7
immune response	miR_1275	TCF7
immune response	miR_744_5p	TCF7
immune response	miR_193b_3p	TCF7
immune response	miR_193b_3p	TGFBR3
immune response	miR_31_5p	TGFBR3
immune response	miR_642a_5p	TGFBR3
immune response	miR_181a_5p	THBS1
immune response	miR_193b_3p	TNFRSF17
immune response	miR_328	TNFSF13B
immune response	miR_331_3p	TNFSF13B
immune response	miR_145_5p	TNFSF13B
immune response	miR_151a_3p	TNFSF13B
immune response	miR_139_5p	TNFSF13B
immune response	miR_766_3p	TNFSF13B
immune response	miR_193b_3p	TRAT1
immune response	miR_31_5p	TRAT1
immune response	miR_601	TRAT1
immune response	miR_320a	ZEB1
immune response	miR_106b_5p	ZEB1
immune response	miR_93_3p	ZEB1
immune response	miR_454_5p	ZEB1
immune response	miR_342_3p	ZEB1
immune response	miR_92a_3p	ZEB1
immune response	miR_30e_3p	ZEB1
immune response	miR_126_3p	ZEB1
immune response	miR_532_3p	ZEB1
immune response	let_7g_5p	ZEB1
immune response	miR_150_5p	ZEB1
immune response	miR_125a_5p	ZEB1
immune response	miR_409_3p	ZEB1
immune response	miR_25_3p	ZEB1
leukocyte activation	miR_144_5p	ADAM17
leukocyte activation	miR_20b_5p	ADAM17
leukocyte activation	miR_642a_5p	BCL11A
leukocyte activation	miR_28_3p	CD28
leukocyte activation	miR_1275	CD28
leukocyte activation	miR_193b_3p	CD28
leukocyte activation	miR_642a_5p	CD3D
leukocyte activation	miR_1180	CD3E
leukocyte activation	miR_505_5p	CD3E
leukocyte activation	miR_92a_3p	CD79A
leukocyte activation	miR_93_5p	CD79A
leukocyte activation	miR_197_3p	DPP4
leukocyte activation	miR_193b_3p	DPP4
leukocyte activation	miR_31_5p	DPP4
leukocyte activation	miR_22_5p	ELF4
leukocyte activation	miR_642a_5p	EOMES
leukocyte activation	miR_31_5p	FLT3LG
leukocyte activation	miR_193b_3p	FLT3LG
leukocyte activation	miR_31_5p	GIMAP5
leukocyte activation	let_7b_5p	IRF1
leukocyte activation	miR_320b	IRF1
leukocyte activation	miR_642a_5p	ITGAL
leukocyte activation	miR_574_3p	ITGAL
leukocyte activation	miR_193b_3p	KIF13B
leukocyte activation	miR_29b_2_5p	KLF6
leukocyte activation	miR_302c_3p	KLF6
leukocyte activation	miR_221_3p	LAT
leukocyte activation	miR_331_3p	MS4A1
leukocyte activation	miR_1270	P2RX7
leukocyte activation	miR_1180	P2RX7
leukocyte activation	miR_744_3p	RAB27A
leukocyte activation	miR_181a_2_3p	RAB27A
leukocyte activation	miR_454_5p	RAB27A
leukocyte activation	miR_140_3p	RPL22
leukocyte activation	miR_146b_5p	RPL22
leukocyte activation	miR_93_3p	RPL22
leukocyte activation	let_7g_5p	RPL22
leukocyte activation	miR_142_3p	RPL22
leukocyte activation	miR_24_3p	RPL22
leukocyte activation	miR_150_5p	RPL22
leukocyte activation	miR_193b_3p	SLAMF7
leukocyte activation	miR_642a_5p	SLAMF7
leukocyte activation	miR_342_3p	TCF3
leukocyte activation	miR_223_5p	TCF3
lymphocyte activation	miR_144_5p	ADAM17
lymphocyte activation	miR_20b_5p	ADAM17
lymphocyte activation	miR_642a_5p	BCL11A
lymphocyte activation	miR_28_3p	CD28
lymphocyte activation	miR_1275	CD28
lymphocyte activation	miR_193b_3p	CD28
lymphocyte activation	miR_642a_5p	CD3D
lymphocyte activation	miR_1180	CD3E
lymphocyte activation	miR_505_5p	CD3E
lymphocyte activation	miR_92a_3p	CD79A
lymphocyte activation	miR_93_5p	CD79A
lymphocyte activation	miR_197_3p	DPP4
lymphocyte activation	miR_193b_3p	DPP4
lymphocyte activation	miR_31_5p	DPP4
lymphocyte activation	miR_22_5p	ELF4
lymphocyte activation	miR_642a_5p	EOMES
lymphocyte activation	miR_31_5p	FLT3LG
lymphocyte activation	miR_193b_3p	FLT3LG
lymphocyte activation	miR_31_5p	GIMAP5
lymphocyte activation	let_7b_5p	IRF1
lymphocyte activation	miR_320b	IRF1
lymphocyte activation	miR_642a_5p	ITGAL
lymphocyte activation	miR_574_3p	ITGAL
lymphocyte activation	miR_193b_3p	KIF13B
lymphocyte activation	miR_29b_2_5p	KLF6
lymphocyte activation	miR_302c_3p	KLF6
lymphocyte activation	miR_331_3p	MS4A1
lymphocyte activation	miR_1270	P2RX7
lymphocyte activation	miR_1180	P2RX7
lymphocyte activation	miR_744_3p	RAB27A
lymphocyte activation	miR_181a_2_3p	RAB27A
lymphocyte activation	miR_454_5p	RAB27A
lymphocyte activation	miR_140_3p	RPL22
lymphocyte activation	miR_146b_5p	RPL22
lymphocyte activation	miR_93_3p	RPL22
lymphocyte activation	let_7g_5p	RPL22
lymphocyte activation	miR_142_3p	RPL22
lymphocyte activation	miR_24_3p	RPL22
lymphocyte activation	miR_150_5p	RPL22
lymphocyte activation	miR_193b_3p	SLAMF7
lymphocyte activation	miR_642a_5p	SLAMF7
lymphocyte activation	miR_342_3p	TCF3
lymphocyte activation	miR_223_5p	TCF3
lymphocyte differentiation	miR_144_5p	ADAM17
lymphocyte differentiation	miR_20b_5p	ADAM17
lymphocyte differentiation	miR_642a_5p	BCL11A
lymphocyte differentiation	miR_28_3p	CD28
lymphocyte differentiation	miR_1275	CD28
lymphocyte differentiation	miR_193b_3p	CD28
lymphocyte differentiation	miR_642a_5p	CD3D
lymphocyte differentiation	miR_1180	CD3E
lymphocyte differentiation	miR_505_5p	CD3E
lymphocyte differentiation	miR_92a_3p	CD79A
lymphocyte differentiation	miR_93_5p	CD79A
lymphocyte differentiation	miR_642a_5p	EOMES
lymphocyte differentiation	miR_31_5p	FLT3LG
lymphocyte differentiation	miR_193b_3p	FLT3LG
lymphocyte differentiation	miR_31_5p	GIMAP5
lymphocyte differentiation	let_7b_5p	IRF1
lymphocyte differentiation	miR_320b	IRF1
lymphocyte differentiation	miR_29b_2_5p	KLF6
lymphocyte differentiation	miR_302c_3p	KLF6
lymphocyte differentiation	miR_140_3p	RPL22
lymphocyte differentiation	miR_146b_5p	RPL22
lymphocyte differentiation	miR_93_3p	RPL22
lymphocyte differentiation	let_7g_5p	RPL22
lymphocyte differentiation	miR_142_3p	RPL22
lymphocyte differentiation	miR_24_3p	RPL22
lymphocyte differentiation	miR_150_5p	RPL22
lymphocyte differentiation	miR_342_3p	TCF3
lymphocyte differentiation	miR_223_5p	TCF3
ribosome biogenesis	miR_451a	BMS1
ribosome biogenesis	miR_328	BMS1
ribosome biogenesis	miR_30a_5p	BRIX1
ribosome biogenesis	miR_106b_5p	BRIX1
ribosome biogenesis	miR_375	EXOSC2
ribosome biogenesis	miR_150_5p	EXOSC8
ribosome biogenesis	miR_106b_5p	EXOSC8
ribosome biogenesis	miR_140_3p	FBL
ribosome biogenesis	miR_146b_5p	FBL
ribosome biogenesis	miR_142_3p	FBL
ribosome biogenesis	miR_150_5p	FBL
ribosome biogenesis	miR_144_5p	IMP3
ribosome biogenesis	miR_20b_5p	MPHOSPH10
ribosome biogenesis	miR_24_3p	MPHOSPH10
ribosome biogenesis	miR_93_5p	MPHOSPH10
ribosome biogenesis	miR_140_3p	NHP2L1
ribosome biogenesis	miR_150_5p	NHP2L1
ribosome biogenesis	miR_342_3p	NHP2L1
ribosome biogenesis	miR_93_5p	NHP2L1
ribosome biogenesis	miR_320b	NHP2L1
ribosome biogenesis	miR_532_3p	NHP2L1
ribosome biogenesis	miR_130b_5p	NOP58
ribosome biogenesis	miR_25_3p	RCL1
ribosome biogenesis	miR_92a_3p	RCL1
ribosome biogenesis	miR_642a_5p	RCL1
ribosome biogenesis	miR_145_5p	RCL1
ribosome biogenesis	miR_144_5p	RPL11
ribosome biogenesis	miR_15b_3p	RPL11
ribosome biogenesis	miR_1275	RPL11
ribosome biogenesis	miR_7_1_3p	RPL11
ribosome biogenesis	miR_532_3p	RPL11
ribosome biogenesis	miR_31_5p	RPL11
ribosome biogenesis	miR_93_5p	RPL11
ribosome biogenesis	miR_29a_3p	RPL11
ribosome biogenesis	miR_15b_5p	RPL11
ribosome biogenesis	miR_126_3p	RPL11
ribosome biogenesis	miR_766_3p	RPL11
ribosome biogenesis	let_7g_5p	RPL11
ribosome biogenesis	miR_140_3p	RPL11
ribosome biogenesis	miR_378a_5p	RPL11
ribosome biogenesis	miR_451a	RPL11
ribosome biogenesis	miR_340_3p	RPL11
ribosome biogenesis	miR_331_3p	RPL11
ribosome biogenesis	miR_664_3p	RPL11
ribosome biogenesis	miR_142_3p	RPL11
ribosome biogenesis	miR_601	RPL11
ribosome biogenesis	miR_30a_5p	RPL11
ribosome biogenesis	miR_150_5p	RPL11
ribosome biogenesis	miR_146b_5p	RPL11
ribosome biogenesis	miR_151a_5p	RPL11
ribosome biogenesis	miR_106b_5p	RPL11
ribosome biogenesis	miR_942	RPL11
ribosome biogenesis	miR_130b_5p	RPL11
ribosome biogenesis	miR_193b_3p	RPS16
ribosome biogenesis	miR_20a_5p	RPS6
ribosome biogenesis	miR_150_5p	RPS6
ribosome biogenesis	miR_342_3p	RPS6
ribosome biogenesis	miR_671_3p	RPS6
ribosome biogenesis	miR_532_3p	RPS6
ribosome biogenesis	miR_340_3p	RPS6
ribosome biogenesis	miR_145_5p	RPS6
ribosome biogenesis	miR_92a_3p	RPS6
ribosome biogenesis	miR_328	RPS6
ribosome biogenesis	miR_125a_5p	RPS6
ribosome biogenesis	miR_320a	RPS6
ribosome biogenesis	miR_93_5p	RPS6
ribosome biogenesis	miR_223_5p	RPS6
ribosome biogenesis	miR_146b_5p	RPS6
ribosome biogenesis	miR_106b_5p	RPS6
ribosome biogenesis	miR_942	RPS6
ribosome biogenesis	miR_331_3p	RPS6
ribosome biogenesis	miR_106a_5p	RPS6
ribosome biogenesis	miR_30a_5p	RPS6
ribosome biogenesis	miR_30e_3p	RPS6
ribosome biogenesis	miR_126_3p	RPS6
ribosome biogenesis	miR_181a_2_3p	RPS6
ribosome biogenesis	miR_185_5p	RPS6
ribosome biogenesis	miR_628_3p	RPS6
ribosome biogenesis	miR_26b_3p	RPS6
ribosome biogenesis	let_7g_5p	RPS6
ribosome biogenesis	miR_30d_5p	RPS6
ribosome biogenesis	miR_601	RPS6
ribosome biogenesis	miR_139_5p	RPS6
ribosome biogenesis	miR_1275	RPS6
ribosome biogenesis	miR_409_3p	RPS6
ribosome biogenesis	miR_744_5p	RPS6
ribosome biogenesis	miR_1270	WDR12
ribosome biogenesis	miR_331_3p	WDR12
ribosome biogenesis	miR_424_3p	WDR12
ribosome biogenesis	miR_25_3p	WDR12
ribosome biogenesis	miR_106b_5p	WDR12
ribosome biogenesis	miR_139_5p	WDR12
ribosome biogenesis	miR_29b_2_5p	WDR12
ribosome biogenesis	miR_140_3p	WDR12
ribosome biogenesis	miR_339_5p	WDR12
ribosome biogenesis	miR_93_3p	WDR12
ribosome biogenesis	miR_628_3p	WDR12
ribosome biogenesis	miR_30d_5p	WDR12
ribosome biogenesis	miR_30a_5p	WDR12
ribosome biogenesis	miR_126_3p	WDR12
ribosome biogenesis	miR_942	WDR12
ribosome biogenesis	miR_340_3p	WDR12
ribosome biogenesis	miR_106a_5p	WDR12
ribosome biogenesis	miR_15b_5p	WDR12
RNA processing	miR_22_5p	ADAR
RNA processing	miR_31_5p	ATXN1
RNA processing	miR_142_3p	CSTF3
RNA processing	miR_29b_2_5p	CSTF3
RNA processing	miR_150_5p	DDX1
RNA processing	miR_24_3p	DHX15
RNA processing	miR_375	EXOSC2
RNA processing	miR_150_5p	EXOSC8
RNA processing	miR_106b_5p	EXOSC8
RNA processing	miR_140_3p	FBL
RNA processing	miR_146b_5p	FBL
RNA processing	miR_142_3p	FBL
RNA processing	miR_150_5p	FBL
RNA processing	miR_29b_2_5p	HNRNPA0
RNA processing	miR_93_5p	HNRNPA0
RNA processing	miR_320b	HNRNPA0
RNA processing	let_7b_5p	HNRNPD
RNA processing	miR_221_3p	HNRNPH1
RNA processing	miR_589_3p	HNRNPH1
RNA processing	miR_150_5p	HNRNPH1
RNA processing	miR_1275	HNRNPH1
RNA processing	miR_31_5p	HNRNPH1
RNA processing	miR_30e_3p	HNRNPH1
RNA processing	miR_144_5p	HNRNPH3
RNA processing	miR_574_3p	HNRNPH3
RNA processing	miR_146a_5p	HNRNPM
RNA processing	miR_664_3p	HNRNPM
RNA processing	miR_629_5p	HNRNPM
RNA processing	let_7g_5p	HNRNPM
RNA processing	miR_451a	HNRNPM
RNA processing	miR_181a_5p	HNRNPM
RNA processing	miR_505_5p	HNRNPM
RNA processing	miR_29b_2_5p	HNRNPM
RNA processing	miR_93_5p	HNRNPM
RNA processing	let_7e_5p	HNRNPM
RNA processing	miR_16_5p	HNRNPM
RNA processing	miR_223_5p	HNRNPM
RNA processing	let_7b_5p	HNRNPM
RNA processing	miR_20b_5p	HNRNPM
RNA processing	miR_409_3p	HNRNPM
RNA processing	miR_31_5p	HNRNPM
RNA processing	miR_629_5p	HNRNPM
RNA processing	miR_744_5p	HNRPDL
RNA processing	miR_500a_5p	HNRPDL
RNA processing	miR_144_5p	IMP3
RNA processing	miR_328	LSM2
RNA processing	miR_25_3p	LUC7L3
RNA processing	miR_20b_5p	MPHOSPH10
RNA processing	miR_24_3p	MPHOSPH10
RNA processing	miR_93_5p	MPHOSPH10
RNA processing	miR_140_3p	NHP2L1
RNA processing	miR_150_5p	NHP2L1
RNA processing	miR_342_3p	NHP2L1
RNA processing	miR_93_5p	NHP2L1
RNA processing	miR_320b	NHP2L1
RNA processing	miR_532_3p	NHP2L1
RNA processing	miR_130b_5p	NOP58
RNA processing	miR_671_3p	PNN
RNA processing	miR_92a_3p	PNN
RNA processing	miR_15b_5p	PNN
RNA processing	miR_150_5p	PNN
RNA processing	miR_93_5p	PPWD1
RNA processing	miR_22_5p	RNMT
RNA processing	miR_144_5p	RPL11
RNA processing	miR_15b_3p	RPL11
RNA processing	miR_1275	RPL11
RNA processing	miR_7_1_3p	RPL11
RNA processing	miR_532_3p	RPL11
RNA processing	miR_31_5p	RPL11
RNA processing	miR_93_5p	RPL11
RNA processing	miR_29a_3p	RPL11
RNA processing	miR_15b_5p	RPL11
RNA processing	miR_126_3p	RPL11
RNA processing	miR_766_3p	RPL11
RNA processing	let_7g_5p	RPL11
RNA processing	miR_140_3p	RPL11
RNA processing	miR_378a_5p	RPL11
RNA processing	miR_451a	RPL11
RNA processing	miR_340_3p	RPL11
RNA processing	miR_331_3p	RPL11
RNA processing	miR_664_3p	RPL11
RNA processing	miR_142_3p	RPL11
RNA processing	miR_601	RPL11
RNA processing	miR_30a_5p	RPL11
RNA processing	miR_150_5p	RPL11
RNA processing	miR_146b_5p	RPL11
RNA processing	miR_151a_5p	RPL11
RNA processing	miR_106b_5p	RPL11
RNA processing	miR_942	RPL11
RNA processing	miR_130b_5p	RPL11
RNA processing	miR_1260a	RPP21
RNA processing	let_7b_5p	RPP21
RNA processing	miR_451a	RPP21
RNA processing	miR_193b_3p	RPS16
RNA processing	miR_20a_5p	RPS6
RNA processing	miR_150_5p	RPS6
RNA processing	miR_342_3p	RPS6
RNA processing	miR_671_3p	RPS6
RNA processing	miR_532_3p	RPS6
RNA processing	miR_340_3p	RPS6
RNA processing	miR_145_5p	RPS6
RNA processing	miR_92a_3p	RPS6
RNA processing	miR_328	RPS6
RNA processing	miR_125a_5p	RPS6
RNA processing	miR_320a	RPS6
RNA processing	miR_93_5p	RPS6
RNA processing	miR_223_5p	RPS6
RNA processing	miR_146b_5p	RPS6
RNA processing	miR_106b_5p	RPS6
RNA processing	miR_942	RPS6
RNA processing	miR_331_3p	RPS6
RNA processing	miR_106a_5p	RPS6
RNA processing	miR_30a_5p	RPS6
RNA processing	miR_30e_3p	RPS6
RNA processing	miR_126_3p	RPS6
RNA processing	miR_181a_2_3p	RPS6
RNA processing	miR_185_5p	RPS6
RNA processing	miR_628_3p	RPS6
RNA processing	miR_26b_3p	RPS6
RNA processing	let_7g_5p	RPS6
RNA processing	miR_30d_5p	RPS6
RNA processing	miR_601	RPS6
RNA processing	miR_139_5p	RPS6
RNA processing	miR_1275	RPS6
RNA processing	miR_409_3p	RPS6
RNA processing	miR_744_5p	RPS6
RNA processing	miR_185_5p	SNRPF
RNA processing	miR_454_5p	SNRPF
RNA processing	miR_15b_5p	SNRPF
RNA processing	miR_93_3p	SNRPF
RNA processing	miR_331_3p	SNRPF
RNA processing	miR_409_3p	SNRPF
RNA processing	miR_339_3p	SNRPF
RNA processing	miR_140_3p	SNRPF
RNA processing	miR_532_3p	SNRPF
RNA processing	miR_92a_3p	SNRPF
RNA processing	miR_24_3p	SNRPF
RNA processing	miR_342_3p	SNRPF
RNA processing	miR_142_3p	SNRPF
RNA processing	miR_93_5p	SNRPF
RNA processing	miR_150_5p	SNRPF
RNA processing	miR_146b_5p	SNRPF
RNA processing	miR_339_5p	SRRM1
RNA processing	miR_31_5p	TARBP1
RNA processing	miR_193b_3p	TARBP1
RNA processing	miR_31_5p	THOC1
RNA processing	let_7b_5p	TRA2B
RNA processing	miR_221_3p	TRA2B
RNA processing	miR_1275	TSEN2
RNA processing	miR_1260a	U2AF1L4
RNA processing	miR_181a_5p	U2AF1L4
RNA processing	let_7b_5p	U2AF1L4
RNA processing	miR_1270	WDR12
RNA processing	miR_331_3p	WDR12
RNA processing	miR_424_3p	WDR12
RNA processing	miR_25_3p	WDR12
RNA processing	miR_106b_5p	WDR12
RNA processing	miR_139_5p	WDR12
RNA processing	miR_29b_2_5p	WDR12
RNA processing	miR_140_3p	WDR12
RNA processing	miR_339_5p	WDR12
RNA processing	miR_93_3p	WDR12
RNA processing	miR_628_3p	WDR12
RNA processing	miR_30d_5p	WDR12
RNA processing	miR_30a_5p	WDR12
RNA processing	miR_126_3p	WDR12
RNA processing	miR_942	WDR12
RNA processing	miR_340_3p	WDR12
RNA processing	miR_106a_5p	WDR12
RNA processing	miR_15b_5p	WDR12
RNA processing	miR_324_5p	YTHDC1
RNA processing	miR_339_5p	YTHDC1
RNA processing	miR_320a	YTHDC1
RNA processing	miR_142_3p	YTHDC1
RNA processing	miR_25_3p	YTHDC1
RNA processing	miR_30a_5p	YTHDC1
RNA processing	miR_589_3p	YTHDC1
RNA processing	miR_744_3p	ZCCHC11
RNA processing	miR_744_5p	ZCCHC11
RNA processing	miR_502_3p	ZCCHC11
RNA processing	miR_324_3p	ZCCHC11
RNA processing	miR_139_5p	ZRANB2
RNA processing	miR_93_5p	ZRANB2
RNA processing	miR_766_3p	ZRANB2
RNA processing	miR_30e_3p	ZRANB2
RNA processing	miR_30d_5p	ZRANB2
RNA processing	miR_24_3p	ZRANB2
RNA processing	miR_378a_5p	ZRANB2
RNA processing	miR_193b_3p	ZRANB2
RNA processing	miR_601	ZRANB2
RNA processing	miR_331_3p	ZRANB2
RNA processing	miR_409_3p	ZRANB2
RNA processing	miR_7_5p	ZRANB2
RNA processing	miR_30a_5p	ZRANB2
RNA processing	miR_106b_5p	ZRANB2
RNA processing	miR_150_5p	ZRANB2
RNA processing	miR_339_5p	ZRANB2
RNA processing	miR_532_3p	ZRANB2
RNA processing	miR_145_5p	ZRANB2
RNA processing	miR_1275	ZRANB2
RNA processing	miR_484	ZRANB2
RNA processing	miR_342_3p	ZRANB2
RNA processing	miR_142_3p	ZRANB2
RNA processing	miR_451a	ZRANB2
RNA processing	miR_942	ZRANB2
RNA processing	miR_146b_5p	ZRANB2
RNA processing	miR_15b_5p	ZRANB2
RNA processing	miR_140_3p	ZRANB2
RNA processing	miR_320a	ZRANB2
RNA processing	miR_93_3p	ZRANB2
T cell activation	miR_144_5p	ADAM17
T cell activation	miR_20b_5p	ADAM17
T cell activation	miR_642a_5p	BCL11A
T cell activation	miR_28_3p	CD28
T cell activation	miR_1275	CD28
T cell activation	miR_193b_3p	CD28
T cell activation	miR_642a_5p	CD3D
T cell activation	miR_1180	CD3E
T cell activation	miR_505_5p	CD3E
T cell activation	miR_197_3p	DPP4
T cell activation	miR_193b_3p	DPP4
T cell activation	miR_31_5p	DPP4
T cell activation	miR_22_5p	ELF4
T cell activation	miR_642a_5p	EOMES
T cell activation	miR_31_5p	GIMAP5
T cell activation	let_7b_5p	IRF1
T cell activation	miR_320b	IRF1
T cell activation	miR_642a_5p	ITGAL
T cell activation	miR_574_3p	ITGAL
T cell activation	miR_193b_3p	KIF13B
T cell activation	miR_1270	P2RX7
T cell activation	miR_1180	P2RX7
T cell activation	miR_744_3p	RAB27A
T cell activation	miR_181a_2_3p	RAB27A
T cell activation	miR_454_5p	RAB27A
T cell activation	miR_140_3p	RPL22
T cell activation	miR_146b_5p	RPL22
T cell activation	miR_93_3p	RPL22
T cell activation	let_7g_5p	RPL22
T cell activation	miR_142_3p	RPL22
T cell activation	miR_24_3p	RPL22
T cell activation	miR_150_5p	RPL22
translation	miR_454_5p	DMXL2
translation	miR_1260a	DMXL2
translation	miR_26b_3p	DMXL2
translation	miR_22_3p	DMXL2
translation	miR_181a_2_3p	DMXL2
translation	miR_744_3p	DMXL2
translation	miR_769_5p	DMXL2
translation	miR_324_3p	DMXL2
translation	miR_150_5p	EEF1B2
translation	miR_1180	EEF2
translation	miR_25_5p	EEF2
translation	let_7b_5p	EEF2
translation	miR_574_3p	EEF2
translation	miR_629_5p	EEF2
translation	miR_130b_5p	EIF2S3
translation	miR_139_5p	EIF3D
translation	miR_766_3p	EIF3D
translation	miR_126_3p	EIF3D
translation	miR_451a	EIF3D
translation	miR_331_3p	EIF3D
translation	miR_339_5p	EIF3D
translation	miR_93_5p	EIF3D
translation	miR_150_5p	EIF3D
translation	miR_532_3p	EIF3D
translation	miR_30e_3p	EIF3D
translation	miR_31_5p	EIF3E
translation	miR_92a_3p	EIF3G
translation	miR_185_5p	EIF3G
translation	miR_24_3p	EIF3G
translation	miR_25_3p	EIF3G
translation	miR_331_3p	EIF3G
translation	miR_150_5p	EIF3G
translation	miR_328	EIF3G
translation	miR_93_5p	EIF3G
translation	miR_532_3p	EIF3G
translation	miR_106b_5p	EIF3G
translation	miR_93_3p	EIF3G
translation	miR_24_3p	EIF3H
translation	miR_505_5p	EIF3H
translation	miR_744_5p	EIF3H
translation	miR_15b_5p	EIF3H
translation	miR_30a_5p	EIF3H
translation	miR_766_3p	EIF3H
translation	miR_601	EIF3H
translation	miR_532_3p	EIF3H
translation	miR_424_3p	EIF3H
translation	miR_197_3p	EIF3H
translation	miR_106b_5p	EIF3H
translation	miR_93_3p	EIF3H
translation	miR_184	EIF3H
translation	miR_942	EIF3H
translation	miR_150_5p	EIF3H
translation	miR_339_5p	EIF3H
translation	miR_20b_5p	EIF3L
translation	miR_328	EIF3L
translation	miR_93_3p	EIF3L
translation	miR_25_3p	EIF3L
translation	miR_340_3p	EIF3L
translation	miR_140_3p	EIF3L
translation	miR_7_5p	EIF3L
translation	miR_92a_3p	EIF3L
translation	miR_30a_5p	EIF3L
translation	miR_601	EIF4B
translation	miR_145_5p	EIF4B
translation	miR_424_3p	EIF4B
translation	miR_31_5p	EIF4B
translation	miR_15b_5p	EIF4B
translation	miR_25_3p	EIF4B
translation	miR_139_5p	EIF4B
translation	miR_502_3p	EIF4EBP2
translation	miR_126_3p	EIF4EBP2
translation	miR_152	EIF4EBP2
translation	miR_1260a	EIF4EBP2
translation	miR_1275	EIF4G3
translation	miR_31_5p	EIF4G3
translation	miR_22_5p	EPRS
translation	miR_1260a	EPRS
translation	miR_766_3p	IARS
translation	miR_424_3p	IARS
translation	miR_15b_5p	IARS
translation	miR_31_5p	LARS
translation	miR_150_5p	MRPS33
translation	miR_601	MRPS33
translation	miR_93_5p	MRPS9
translation	miR_106a_5p	MRPS9
translation	let_7g_5p	MRPS9
translation	miR_106b_5p	MTRF1
translation	miR_92a_3p	MTRF1
translation	miR_328	MTRF1
translation	miR_20b_5p	MTRF1
translation	miR_93_5p	MTRF1
translation	miR_144_5p	RPL11
translation	miR_15b_3p	RPL11
translation	miR_1275	RPL11
translation	miR_7_1_3p	RPL11
translation	miR_532_3p	RPL11
translation	miR_31_5p	RPL11
translation	miR_93_5p	RPL11
translation	miR_29a_3p	RPL11
translation	miR_15b_5p	RPL11
translation	miR_126_3p	RPL11
translation	miR_766_3p	RPL11
translation	let_7g_5p	RPL11
translation	miR_140_3p	RPL11
translation	miR_378a_5p	RPL11
translation	miR_451a	RPL11
translation	miR_340_3p	RPL11
translation	miR_331_3p	RPL11
translation	miR_664_3p	RPL11
translation	miR_142_3p	RPL11
translation	miR_601	RPL11
translation	miR_30a_5p	RPL11
translation	miR_150_5p	RPL11
translation	miR_146b_5p	RPL11
translation	miR_151a_5p	RPL11
translation	miR_106b_5p	RPL11
translation	miR_942	RPL11
translation	miR_130b_5p	RPL11
translation	miR_766_3p	RPL18
translation	miR_185_5p	RPL18
translation	miR_24_3p	RPL18
translation	miR_150_5p	RPL18
translation	miR_106b_5p	RPL18
translation	miR_92a_3p	RPL18
translation	miR_146b_5p	RPL18
translation	miR_942	RPL18
translation	miR_451a	RPL18
translation	miR_197_3p	RPL18
translation	miR_342_3p	RPL18
translation	miR_140_3p	RPL18
translation	miR_139_5p	RPL18
translation	miR_25_3p	RPL18
translation	miR_30d_5p	RPL18
translation	miR_126_3p	RPL18
translation	miR_328	RPL18
translation	miR_320a	RPL18
translation	miR_339_5p	RPL18
translation	miR_140_3p	RPL22
translation	miR_146b_5p	RPL22
translation	miR_93_3p	RPL22
translation	let_7g_5p	RPL22
translation	miR_142_3p	RPL22
translation	miR_24_3p	RPL22
translation	miR_150_5p	RPL22
translation	miR_93_3p	RPL28
translation	miR_451a	RPL30
translation	miR_24_3p	RPL30
translation	miR_409_3p	RPL30
translation	miR_340_3p	RPL30
translation	miR_20b_5p	RPL30
translation	miR_142_3p	RPL30
translation	miR_1275	RPL30
translation	miR_150_5p	RPL30
translation	miR_93_5p	RPL30
translation	miR_328	RPL30
translation	miR_601	RPL30
translation	miR_146b_5p	RPL30
translation	miR_7_1_3p	RPL30
translation	miR_106b_5p	RPL30
translation	miR_942	RPL30
translation	miR_25_3p	RPL30
translation	miR_151a_5p	RPL30
translation	miR_532_3p	RPL30
translation	miR_342_3p	RPL30
translation	miR_363_3p	RPL30
translation	miR_331_3p	RPL30
translation	miR_339_5p	RPL30
translation	let_7g_5p	RPL30
translation	miR_15b_5p	RPL30
translation	miR_15b_3p	RPL30
translation	miR_378a_5p	RPL30
translation	miR_185_5p	RPL30
translation	miR_1180	RPL30
translation	miR_140_3p	RPL30
translation	miR_30a_5p	RPL30
translation	miR_320a	RPL30
translation	miR_126_3p	RPL30
translation	miR_92a_3p	RPL35
translation	miR_744_5p	RPL35
translation	miR_146b_5p	RPL35
translation	miR_766_3p	RPL35
translation	miR_30a_5p	RPL35
translation	miR_451a	RPL35
translation	miR_601	RPL35
translation	let_7g_5p	RPL35
translation	miR_140_3p	RPL35
translation	miR_328	RPL35
translation	miR_15b_5p	RPL35
translation	miR_221_3p	RPL35
translation	miR_125b_5p	RPL35
translation	miR_93_3p	RPL35
translation	miR_22_5p	RPL35
translation	miR_18a_3p	RPL35
translation	miR_99b_5p	RPL35
translation	miR_30e_3p	RPL35
translation	miR_302c_3p	RPL35
translation	miR_28_5p	RPL35
translation	miR_340_3p	RPL35
translation	miR_15b_3p	RPL35
translation	miR_20b_5p	RPL35
translation	miR_24_3p	RPL35
translation	miR_185_5p	RPL35
translation	miR_20a_5p	RPL35
translation	miR_106b_5p	RPL35
translation	miR_342_3p	RPL35
translation	miR_145_5p	RPL35
translation	miR_139_5p	RPL35
translation	miR_1180	RPL35
translation	miR_1275	RPL35
translation	miR_484	RPL35
translation	miR_942	RPL35
translation	miR_7_5p	RPL35
translation	miR_93_5p	RPL35
translation	miR_30d_5p	RPL35
translation	miR_24_3p	RPL8
translation	miR_320a	RPL8
translation	miR_146b_5p	RPL8
translation	miR_15b_5p	RPL8
translation	miR_342_3p	RPL8
translation	miR_532_3p	RPL8
translation	miR_193b_3p	RPS16
translation	miR_31_5p	RPS20
translation	miR_142_3p	RPS20
translation	miR_146b_5p	RPS20
translation	miR_342_3p	RPS20
translation	miR_15b_3p	RPS20
translation	miR_378a_5p	RPS23
translation	miR_99b_5p	RPS23
translation	miR_150_5p	RPS23
translation	miR_942	RPS23
translation	miR_451a	RPS23
translation	miR_142_3p	RPS23
translation	miR_532_3p	RPS23
translation	miR_30a_5p	RPS23
translation	miR_339_5p	RPS23
translation	miR_340_3p	RPS23
translation	miR_363_3p	RPS23
translation	miR_146b_5p	RPS23
translation	miR_93_3p	RPS23
translation	miR_328	RPS23
translation	miR_331_3p	RPS23
translation	miR_130b_5p	RPS23
translation	miR_766_3p	RPS23
translation	miR_15b_5p	RPS23
translation	miR_342_3p	RPS23
translation	miR_140_3p	RPS23
translation	miR_151a_5p	RPS23
translation	miR_409_3p	RPS23
translation	miR_363_3p	RPS29
translation	miR_574_3p	RPS29
translation	miR_31_5p	RPS29
translation	miR_7_1_3p	RPS29
translation	miR_22_5p	RPS29
translation	miR_144_5p	RPS29
translation	miR_1275	RPS29
translation	miR_1255b_5p	RPS29
translation	miR_340_3p	RPS29
translation	miR_30e_3p	RPS29
translation	miR_29b_2_5p	RPS29
translation	miR_20a_5p	RPS6
translation	miR_150_5p	RPS6
translation	miR_342_3p	RPS6
translation	miR_671_3p	RPS6
translation	miR_532_3p	RPS6
translation	miR_340_3p	RPS6
translation	miR_145_5p	RPS6
translation	miR_92a_3p	RPS6
translation	miR_328	RPS6
translation	miR_125a_5p	RPS6
translation	miR_320a	RPS6
translation	miR_93_5p	RPS6
translation	miR_223_5p	RPS6
translation	miR_146b_5p	RPS6
translation	miR_106b_5p	RPS6
translation	miR_942	RPS6
translation	miR_331_3p	RPS6
translation	miR_106a_5p	RPS6
translation	miR_30a_5p	RPS6
translation	miR_30e_3p	RPS6
translation	miR_126_3p	RPS6
translation	miR_181a_2_3p	RPS6
translation	miR_185_5p	RPS6
translation	miR_628_3p	RPS6
translation	miR_26b_3p	RPS6
translation	let_7g_5p	RPS6
translation	miR_30d_5p	RPS6
translation	miR_601	RPS6
translation	miR_139_5p	RPS6
translation	miR_1275	RPS6
translation	miR_409_3p	RPS6
translation	miR_744_5p	RPS6
translation	miR_1180	UBA52
translation	miR_7_1_3p	UBA52
translation	miR_29b_2_5p	UBA52
translation	miR_363_3p	UBA52
translational elongation	miR_150_5p	EEF1B2
translational elongation	miR_1180	EEF2
translational elongation	miR_25_5p	EEF2
translational elongation	let_7b_5p	EEF2
translational elongation	miR_574_3p	EEF2
translational elongation	miR_629_5p	EEF2
translational elongation	miR_144_5p	RPL11
translational elongation	miR_15b_3p	RPL11
translational elongation	miR_1275	RPL11
translational elongation	miR_7_1_3p	RPL11
translational elongation	miR_532_3p	RPL11
translational elongation	miR_31_5p	RPL11
translational elongation	miR_93_5p	RPL11
translational elongation	miR_29a_3p	RPL11
translational elongation	miR_15b_5p	RPL11
translational elongation	miR_126_3p	RPL11
translational elongation	miR_766_3p	RPL11
translational elongation	let_7g_5p	RPL11
translational elongation	miR_140_3p	RPL11
translational elongation	miR_378a_5p	RPL11
translational elongation	miR_451a	RPL11
translational elongation	miR_340_3p	RPL11
translational elongation	miR_331_3p	RPL11
translational elongation	miR_664_3p	RPL11
translational elongation	miR_142_3p	RPL11
translational elongation	miR_601	RPL11
translational elongation	miR_30a_5p	RPL11
translational elongation	miR_150_5p	RPL11
translational elongation	miR_146b_5p	RPL11
translational elongation	miR_151a_5p	RPL11
translational elongation	miR_106b_5p	RPL11
translational elongation	miR_942	RPL11
translational elongation	miR_130b_5p	RPL11
translational elongation	miR_766_3p	RPL18
translational elongation	miR_185_5p	RPL18
translational elongation	miR_24_3p	RPL18
translational elongation	miR_150_5p	RPL18
translational elongation	miR_106b_5p	RPL18
translational elongation	miR_92a_3p	RPL18
translational elongation	miR_146b_5p	RPL18
translational elongation	miR_942	RPL18
translational elongation	miR_451a	RPL18
translational elongation	miR_197_3p	RPL18
translational elongation	miR_342_3p	RPL18
translational elongation	miR_140_3p	RPL18
translational elongation	miR_139_5p	RPL18
translational elongation	miR_25_3p	RPL18
translational elongation	miR_30d_5p	RPL18
translational elongation	miR_126_3p	RPL18
translational elongation	miR_328	RPL18
translational elongation	miR_320a	RPL18
translational elongation	miR_339_5p	RPL18
translational elongation	miR_140_3p	RPL22
translational elongation	miR_146b_5p	RPL22
translational elongation	miR_93_3p	RPL22
translational elongation	let_7g_5p	RPL22
translational elongation	miR_142_3p	RPL22
translational elongation	miR_24_3p	RPL22
translational elongation	miR_150_5p	RPL22
translational elongation	miR_93_3p	RPL28
translational elongation	miR_451a	RPL30
translational elongation	miR_24_3p	RPL30
translational elongation	miR_409_3p	RPL30
translational elongation	miR_340_3p	RPL30
translational elongation	miR_20b_5p	RPL30
translational elongation	miR_142_3p	RPL30
translational elongation	miR_1275	RPL30
translational elongation	miR_150_5p	RPL30
translational elongation	miR_93_5p	RPL30
translational elongation	miR_328	RPL30
translational elongation	miR_601	RPL30
translational elongation	miR_146b_5p	RPL30
translational elongation	miR_7_1_3p	RPL30
translational elongation	miR_106b_5p	RPL30
translational elongation	miR_942	RPL30
translational elongation	miR_25_3p	RPL30
translational elongation	miR_151a_5p	RPL30
translational elongation	miR_532_3p	RPL30
translational elongation	miR_342_3p	RPL30
translational elongation	miR_363_3p	RPL30
translational elongation	miR_331_3p	RPL30
translational elongation	miR_339_5p	RPL30
translational elongation	let_7g_5p	RPL30
translational elongation	miR_15b_5p	RPL30
translational elongation	miR_15b_3p	RPL30
translational elongation	miR_378a_5p	RPL30
translational elongation	miR_185_5p	RPL30
translational elongation	miR_1180	RPL30
translational elongation	miR_140_3p	RPL30
translational elongation	miR_30a_5p	RPL30
translational elongation	miR_320a	RPL30
translational elongation	miR_126_3p	RPL30
translational elongation	miR_92a_3p	RPL35
translational elongation	miR_744_5p	RPL35
translational elongation	miR_146b_5p	RPL35
translational elongation	miR_766_3p	RPL35
translational elongation	miR_30a_5p	RPL35
translational elongation	miR_451a	RPL35
translational elongation	miR_601	RPL35
translational elongation	let_7g_5p	RPL35
translational elongation	miR_140_3p	RPL35
translational elongation	miR_328	RPL35
translational elongation	miR_15b_5p	RPL35
translational elongation	miR_221_3p	RPL35
translational elongation	miR_125b_5p	RPL35
translational elongation	miR_93_3p	RPL35
translational elongation	miR_22_5p	RPL35
translational elongation	miR_18a_3p	RPL35
translational elongation	miR_99b_5p	RPL35
translational elongation	miR_30e_3p	RPL35
translational elongation	miR_302c_3p	RPL35
translational elongation	miR_28_5p	RPL35
translational elongation	miR_340_3p	RPL35
translational elongation	miR_15b_3p	RPL35
translational elongation	miR_20b_5p	RPL35
translational elongation	miR_24_3p	RPL35
translational elongation	miR_185_5p	RPL35
translational elongation	miR_20a_5p	RPL35
translational elongation	miR_106b_5p	RPL35
translational elongation	miR_342_3p	RPL35
translational elongation	miR_145_5p	RPL35
translational elongation	miR_139_5p	RPL35
translational elongation	miR_1180	RPL35
translational elongation	miR_1275	RPL35
translational elongation	miR_484	RPL35
translational elongation	miR_942	RPL35
translational elongation	miR_7_5p	RPL35
translational elongation	miR_93_5p	RPL35
translational elongation	miR_30d_5p	RPL35
translational elongation	miR_24_3p	RPL8
translational elongation	miR_320a	RPL8
translational elongation	miR_146b_5p	RPL8
translational elongation	miR_15b_5p	RPL8
translational elongation	miR_342_3p	RPL8
translational elongation	miR_532_3p	RPL8
translational elongation	miR_193b_3p	RPS16
translational elongation	miR_31_5p	RPS20
translational elongation	miR_142_3p	RPS20
translational elongation	miR_146b_5p	RPS20
translational elongation	miR_342_3p	RPS20
translational elongation	miR_15b_3p	RPS20
translational elongation	miR_378a_5p	RPS23
translational elongation	miR_99b_5p	RPS23
translational elongation	miR_150_5p	RPS23
translational elongation	miR_942	RPS23
translational elongation	miR_451a	RPS23
translational elongation	miR_142_3p	RPS23
translational elongation	miR_532_3p	RPS23
translational elongation	miR_30a_5p	RPS23
translational elongation	miR_339_5p	RPS23
translational elongation	miR_340_3p	RPS23
translational elongation	miR_363_3p	RPS23
translational elongation	miR_146b_5p	RPS23
translational elongation	miR_93_3p	RPS23
translational elongation	miR_328	RPS23
translational elongation	miR_331_3p	RPS23
translational elongation	miR_130b_5p	RPS23
translational elongation	miR_766_3p	RPS23
translational elongation	miR_15b_5p	RPS23
translational elongation	miR_342_3p	RPS23
translational elongation	miR_140_3p	RPS23
translational elongation	miR_151a_5p	RPS23
translational elongation	miR_409_3p	RPS23
translational elongation	miR_363_3p	RPS29
translational elongation	miR_574_3p	RPS29
translational elongation	miR_31_5p	RPS29
translational elongation	miR_7_1_3p	RPS29
translational elongation	miR_22_5p	RPS29
translational elongation	miR_144_5p	RPS29
translational elongation	miR_1275	RPS29
translational elongation	miR_1255b_5p	RPS29
translational elongation	miR_340_3p	RPS29
translational elongation	miR_30e_3p	RPS29
translational elongation	miR_29b_2_5p	RPS29
translational elongation	miR_20a_5p	RPS6
translational elongation	miR_150_5p	RPS6
translational elongation	miR_342_3p	RPS6
translational elongation	miR_671_3p	RPS6
translational elongation	miR_532_3p	RPS6
translational elongation	miR_340_3p	RPS6
translational elongation	miR_145_5p	RPS6
translational elongation	miR_92a_3p	RPS6
translational elongation	miR_328	RPS6
translational elongation	miR_125a_5p	RPS6
translational elongation	miR_320a	RPS6
translational elongation	miR_93_5p	RPS6
translational elongation	miR_223_5p	RPS6
translational elongation	miR_146b_5p	RPS6
translational elongation	miR_106b_5p	RPS6
translational elongation	miR_942	RPS6
translational elongation	miR_331_3p	RPS6
translational elongation	miR_106a_5p	RPS6
translational elongation	miR_30a_5p	RPS6
translational elongation	miR_30e_3p	RPS6
translational elongation	miR_126_3p	RPS6
translational elongation	miR_181a_2_3p	RPS6
translational elongation	miR_185_5p	RPS6
translational elongation	miR_628_3p	RPS6
translational elongation	miR_26b_3p	RPS6
translational elongation	let_7g_5p	RPS6
translational elongation	miR_30d_5p	RPS6
translational elongation	miR_601	RPS6
translational elongation	miR_139_5p	RPS6
translational elongation	miR_1275	RPS6
translational elongation	miR_409_3p	RPS6
translational elongation	miR_744_5p	RPS6
translational elongation	miR_1180	UBA52
translational elongation	miR_7_1_3p	UBA52
translational elongation	miR_29b_2_5p	UBA52
translational elongation	miR_363_3p	UBA52

## Sheet: Suppl.Tab7
Supplementary Table 7: Associations of miRNA Δage with prevalent CHD, diabetes, hypertension, and cardiometabolic traits, adjusting for mRNA Δage
Phenotype	Estimated	SE	Tval	Pval
CHD	5.29	0.63	8.34	9.63905e-17
Diabetes	0.68	0.79	0.87	0.383695
Hypertension	1.69	0.53	3.17	0.00151808
BMI	-0.00126477	0.0102669	-0.123189	0.901967
Glucose	0.0686193	0.0238939	2.87184	0.00411187
Systolic BP	0.1	0.025	3.88	0.00010617
Diastolic BP	0.0644569	0.017	3.722	0.00020124
Total Chol	-0.05	0.065	-0.8	0.423201
TG	-0.178	0.128	-1.38	0.16558
HDL	0.063	0.03	2.065	0.0389312
*The P-value threshold for significance (P<0.005) was determined by the Bonferroni method (0.05/10).
